# Supplementary material for: MicroRNA‐126 in dogs with immune complex‐mediated glomerulonephritis
Source: J Vet Intern Med. 2023 Dec 20;38(1):216–27. doi: 10.1111/jvim.16932 (PMC10800198; doi:10.1111/jvim.16932)
Supplement: Supplementary file 2 — Table S1. Global urinary microRNA profiling of canine glomerular diseases revealed elevation of miRNA 126 in dogs with immune complex‐mediated glomerulonephritis—individual dog data, descriptive stats. [file JVIM-38-216-s005.xlsx]

## Sheet: Individual Dog Data
MicroRNA‐126 in dogs with immune complex‐mediated glomerulonephritis
Supplementary Table S1
Sample ID	Disease	Stage	Breed	Sex	Age (years)	Serum creatinine (mg/dL)	UPC	Fibrosis based on biopsy	Number of years stored prior to RNA isolation
A1_1	AMYL	A	Brittany	MC	5	WNL*	17	mild	3
A1_3			Large mixed breed	FS	11.5	1.12	2.4	minimal	2
A1_4			Terrier mixed breed	MC	8.5	0.9	7.342	minimal	2
A2_1		B	Bulldog	FS	6	3.4	22.84	severe	6
A2_2			Shih Tzu	MC	7	3.7	20.7	mild	3
A2_4			Large mixed breed	FS	14	2.17	20.67	mild	0.2
G1_1	GS	A	Labrador Retriever	FS	9	1	4.284	mild	5
G1_2			Old English Sheepdog	MC	8	1	3.3	mild	3
G1_4			Pug	FS	9	0.8	6.8	minimal	0.5
G2_1		B	Russell Terrier	MC	6	1.8	3.05	mild	2
G2_2			Soft Coated Wheaten Terrier	FS	11	2.6	5.615	moderate	3
G2_3			Miniature Schnauzer	FS	10	2.2	6.604	mild to moderate	3
I1_1	ICGN	A	Maltese mixed breed	FS	6	0.8	5.3	minimal	5
I1_2			Shiba Inu	MC	1	0.8	3.4	minimal	3
I1_3			Pomeranian	MN	4	0.3	9.4	minimal	3
I2_1		B	Large mixed breed	MC	2	1.7	7.826	mild to moderate	4
I2_2			Golden Retriever	MC	4	3.4	3.395	mild	2.5
I2_4			Rhodesian Ridgeback	MI	8.5	1.6	2.7	mild	2.5
N1	Control	N/A	American Staffordshire Terrier mixed breed	MC	8	1.08	0.036	N/A	3
N3			Large mixed breed	MC	3.5	1	0.03	N/A	3
N4			German Shepard Dog	MI	3.5	1.26	0.12	N/A	3
N5			American Staffordshire Terrier mixed breed	FS	2	1.18	0.014	N/A	3
N6			Large mixed breed	MI	8	0.98	0.02	N/A	2
N7			Golden Retriever	FS	10	1.05	0.04	N/A	2
* WNL (Within Normal Limit): Submitted records indicated that serum creatinine concentration was within the reference interal, but the actual value was not stated. The upper limit of 1.4mg/dL was used for analysis in fig. S1.

## Sheet: Descriptive Stats
Age
Descriptive Stats						Mann Whitney
Group	Control	AMYL	GS	ICGN		Comparison	P-value
Number of values	6	6	6	6		AMYL vs Control	0.229
Minimum	24	60	72	12		GS vs Control	0.102
25% Percentile	37.5	69	90	21		ICGN vs Control	0.619
Median	69	93	108	48		GS vs AMYL	0.721
75% Percentile	102	145.5	123	79.5		ICGN vs AMYL	0.043
Maximum	120	168	132	102		ICGN vs GS	0.011
Range	96	108	60	90
Mean	70	104	106	51
Std. Deviation	38.82	41.51	20.67	32.59
Std. Error of Mean	15.85	16.95	8.438	13.3
sCr
Descriptive Stats						Mann Whitney
Group	Control	AMYL	GS	ICGN		Comparison	P-value
Number of values	6	6	6	6		AMYL vs Control	0.132
Minimum	0.9	0.8	0.3	0.98		GS vs Control	0.6991
25% Percentile	1.065	0.95	0.675	0.995		ICGN vs Control	>.9999
Median	1.785	1.4	1.2	1.065		GS vs AMYL	0.4567
75% Percentile	3.475	2.3	2.125	1.2		ICGN vs AMYL	0.2511
Maximum	3.7	2.6	3.4	1.26		ICGN vs GS	0.4675
Range	2.8	1.8	3.1	0.28
Mean	2.115	1.567	1.433	1.092
Std. Deviation	1.195	0.7421	1.1	0.1085
Std. Error of Mean	0.488	0.3029	0.4492	0.0443
UPC
Descriptive Stats						Mann Whitney
Group	Control	AMYL	GS	ICGN		Comparison	P-value
Number of values	6	6	6	6		AMYL vs Control	0.002
Minimum	0.01	2.4	3.05	2.7		GS vs Control	0.002
25% Percentile	0.0175	6.105	3.238	3.225		ICGN vs Control	0.002
Median	0.035	18.84	4.95	4.35		GS vs AMYL	0.065
75% Percentile	0.06	21.24	6.65	8.223		ICGN vs AMYL	0.121
Maximum	0.12	22.84	6.8	9.4		ICGN vs GS	0.905
Range	0.11	20.44	3.75	6.7
Mean	0.04333	15.16	4.942	5.338
Std. Deviation	0.03933	8.335	1.636	2.727
Std. Error of Mean	0.01606	3.403	0.6677	1.113
