# Supplementary material for: MicroRNA‐126 in dogs with immune complex‐mediated glomerulonephritis
Source: J Vet Intern Med. 2023 Dec 20;38(1):216–27. doi: 10.1111/jvim.16932 (PMC10800198; doi:10.1111/jvim.16932)
Supplement: Supplementary file 3 — Table S2. Global urinary microRNA profiling of canine glomerular diseases revealed elevation of miRNA 126 in dogs with immune complex‐mediated glomerulonephritis—inclusion criteria, qRT‐PCR clinical parameters, descriptive stats. [file JVIM-38-216-s004.xlsx]

## Sheet: Inclusion criterion
MicroRNA‐126 in dogs with immune complex‐mediated glomerulonephritis
Supplementary Table S2
Dogs with CKD were retrospectively selected based on
(1) age (≥1-year-old)
(2) category of glomerular disease (confirmed by biopsy)
(3) inactive urine sediment (within 2 weeks of biopsy defined as absence of discoloration or cloudiness on gross examination, <5 WBCs/high-power field, <100 RBCs/high-power field, and no bacteriuria),
(4) adequate sample volume (serum: ≥ 0.5 ml and urine: ≥ 1 ml)
(5) nonhemolyzed serum base on a hemolysis score (see “RNA isolation” section).
Stage A: (sCr < 1.4 mg/dl or appropriately low for the breed)
Stage B:
(1) 1.4 ≤ sCr ≤ 5 mg/dl
(2) Cr < 1.4 mg/dl but inappropriately high for the breed and biopsy results demonstrating moderate to severe TI damage

## Sheet: qRT-PCR Clinical Parameters 
Sample ID	Disease	Stage	Breed	Sex	Age (Years)	sCr	UPC	Interstitial Fibrosis (0-5)	Years Stored Prior to isolation
A1-1	AMYL	A	Soft-coated Wheaton	M	8	1.1	1.74	2.7	11
A1-2			Dalmatian	FS	8.33333	1	4.82	0.3	9
A1-3			Beagle	MN	7.58333	0.5	6.28	0.075	7
A1-5			Bassett Griffon Vendeen	MN	2	0.6	28	0.2	6
A1-6			Labrador Retriever	MN	5.08333	1.05	3.31	0.2	5
A1-7			Bulldog	MN	8	1.1	14	0.8	11
A1-8			Boxer	MN	9.83333	0.9	3.59	0.1	8
A1-9			German Shepard	FS	12.6667	0.9	11.48	1.1	7
A1-13			Rottweiler	MN	7.58333	1.2	2.89	0.3	8
A2-1		B	Portuguese Water dog	MN	2.25	1.1	2.05	0.1	9
A2-4			Great Dane	MN	4.83333	1.4	16.26	0.05	7
A2-5			Beagle mix	MN	14.0833	1.5	4.71	0.3	7
A2-6			Bulldog	FS	8.66667	2.1	6.33	0.2	7
A2-10			Westie	MN	12.5	1.1	15.18	0.9	10
G1-1	GS	A	Cardigan Welsh Corgi	FS	11.0833	0.58	14.9	0.4	8
G1-4			Standard poodle	MN	14.0833	0.9	3.36	1.1	6
G1-6			Labrador Retriever	FS	7.66667	0.6	5.05	0.3	5
G1-7			Yorkshire Terrier	FS	9.5	0.3	7.2		3
G1-10			Miniature Schnauzer	FS	6.33333	0.78	3.11	0.1	5
G1-12			Pembroke Welsh Corgi	FS	11.5	1.2	2.98	1.3	7
G2-1		B	Wheaton terrier	FS	4.83333	2.3	5.13	2.3	9
G2-2			Siberian Husky	MN	7.33333	1.4	3.87	1.6	8
G2-6			Lhasa Apso	MN	6.25	1.31	5.78	1	6
G2-15			Weimaraner	FS	6.5	1.4	6.45	0.3	8
G2-16			Great Dane	FS	6.16667	2.4	2.94	1	7
G2-18			Rottweiler	MN	6.16667	2.1	13.8	0.63	8
G2-10			Labrador Retriever	MN	10.25	2.7	1.6	2	3
II-1	ICGN	A	Yorkshire Terrier	FS	4	0.8	1.8	0.2	3
I1-3			American Cockerspaniel	FS	2.66667	0.7	13.44	0	8
I1-5			Maltese	FS	2.08333	0.4	20.94	0.15	8
I1-9			Beagle	MN	3.66667	0.7	13.9	0.3	3
I1-12			Jack Russel Terrier	FS	8.08333	0.6	4.49	0.2	7
I2-3		B	Pomeranian	FS	7.66667	1.5	15.54	1.2	8
I2-4			German Shepard	FS	4.75	1.53	24.56	0.3	5
I2-5			Bernese	FS	8	1.2	4.2		3
I2-6			Standard poodle	FS	10.3333	1.6	3.9	1.03	11
I2-8			Small Terrier mix	MN	6.5	4.2	9.79	1.05	10
I2-9			Manchester Terrier	F	2.83333	6.7	16.17	3.6	9
I2-10			Pitbull mix	FS	3	1.8	7.13	1.1	8
I2-11			Golden Retriever	M	2.08333	1.5	6.3	0.87	9
I2-12			Brittany Spaniel	MN	12	2.8	3.45	1.65	6
P2-1			Labrador Retriever	FS	7.91667	1.9	13.84	0.45	11
P2-12			Cockapoo	FS	8	1.4	11.99	0.5	7
P2-2			Labrador Retriever	MN	8.5	2.7	4.64	2.05	11
P2-3			Rottweiler/Beagle	MN	4	3.2	25.17	1.2	10
P2-4			Golden Retriever	FS	3.91667	2.1	3.38	1.5	9
P2-5			Labrador Retriever	FS	6.25	2.4	10.87	2.1	8
P2-7			American Pitbull Terrier	M	3	1.5	8.44	1.8	5
N2	Normal	N/A	Labrador Retriever mix	F				N/A	5
N8			Labrador Retriever	MN	9	0.88	0.014	N/A	8
N10			Collie mix	FS	6	1.01	0.0232	N/A	2
N11			Dalmatian	F	10.8333	0.92	0.08	N/A	2
N12			Dalmatian	M	2.41667	0.81	0.07	N/A	2
N13			Dalmatian	M	12.8333	1.13	0.05	N/A	8
N14			Pitbull mix	FS	5	0.89	0.017	N/A	4
N16			Labrador Retriever mix	M	5	1.14	0.07	N/A	2
N17			Labrador Retriever	M	2.16667	1.16	0.13	N/A	2
N18			Labrador Retriever	M	2.08333	0.98	0.12	N/A	2
N20			Labrador Retriever mix	F	5.41667	0.98		N/A	5
N21			Labrador Retriever	M	3.83333	1	0.12	N/A	2
N24			Labrador Retriever	M	4	1	0.29	N/A	2

## Sheet: Descriptive Stats
Age
Descriptive Stats						Mann Whitney
Group	Control	AMYL	GS	ICGN		Comparison	P-value
Number of values	12	14	14	21		AMYL vs Control	0.156
Minimum	25	24	58	25		GS vs Control	0.014
25% Percentile	33.25	60.25	74.75	36		ICGN vs Control	0.978
Median	60	96	90	57		GS vs AMYL	0.901
75% Percentile	99	126	125.5	96		ICGN vs AMYL	0.07
Maximum	154	169	169	144		ICGN vs GS	0.036
Range	129	145	111	119
Mean	68.58	95.5	99.07	68.14
Std. Deviation	41.57	43.51	31.67	34.69
Std. Error of Mean	12	11.63	8.465	7.57
sCr
Descriptive Stats						Mann Whitney
Group	Control	AMYL	GS	ICGN		Comparison	P-value
Number of values	12	14	14	21		AMYL vs Control	0.267
Minimum	0.81	0.5	0.3	0.4		GS vs Control	0.226
25% Percentile	0.8975	0.9	0.735	1		ICGN vs Control	0.012
Median	0.99	1.1	1.255	1.53		GS vs AMYL	0.432
75% Percentile	1.1	1.25	2.15	2.55		ICGN vs AMYL	0.018
Maximum	1.16	2.1	2.7	6.7		ICGN vs GS	0.137
Range	0.35	1.6	2.4	6.3
Mean	0.9917	1.111	1.362	1.963
Std. Deviation	0.1092	0.3884	0.7476	1.435
Std. Error of Mean	0.03152	0.1038	0.1998	0.3131
UPC
Descriptive Stats						Mann Whitney
Group	Control	AMYL	GS	ICGN		Comparison	P-value
Number of values	11	14	14	21		AMYL vs Control	<.001
Minimum	0.014	1.74	1.6	1.8		GS vs Control	<.001
25% Percentile	0.0232	3.205	3.078	4.345		ICGN vs Control	<.001
Median	0.07	5.55	4.925	9.79		GS vs AMYL	0.541
75% Percentile	0.12	14.3	6.638	14.72		ICGN vs AMYL	0.342
Maximum	0.29	28	14.9	25.17		ICGN vs GS	0.028
Range	0.276	26.26	13.3	23.37
Mean	0.08947	8.617	5.784	10.66
Std. Deviation	0.0784	7.501	3.941	6.986
Std. Error of Mean	0.02364	2.005	1.053	1.525
