# Supplementary material for: MicroRNA‐126 in dogs with immune complex‐mediated glomerulonephritis
Source: J Vet Intern Med. 2023 Dec 20;38(1):216–27. doi: 10.1111/jvim.16932 (PMC10800198; doi:10.1111/jvim.16932)
Supplement: Supplementary file 4 — Table S3. Global urinary microRNA profiling of canine glomerular diseases revealed elevation of miRNA 126 in dogs with immune complex‐mediated glomerulonephritis—internal controls. [file JVIM-38-216-s001.xlsx]

## Sheet: Sheet1
MicroRNA‐126 in dogs with immune complex‐mediated glomerulonephritis
Supplementary Table S3
Top 3 endogenous reference miRNAs identified in serum and urine by NormFinder using RNA-sequencing data from dogs with glomerular diseases and controls.
Serum
miRNA	Group difference	Group standard deviation	Stability
let-7d	2561.65	366.64	115.71
miR-192	2900.57	530.42	131.38
miR-15b	1703.19	670.56	275.62
Urine
miRNA	Group difference	Group standard deviation	Stability
miR-151	215.27	77.48	100.42
miR-28	93.81	138.49	108.06
miR-8859a	235.13	98.79	109.99
