# Supplementary material for: MicroRNA‐126 in dogs with immune complex‐mediated glomerulonephritis
Source: J Vet Intern Med. 2023 Dec 20;38(1):216–27. doi: 10.1111/jvim.16932 (PMC10800198; doi:10.1111/jvim.16932)
Supplement: Supplementary file 5 — Table S4. Global urinary microRNA profiling of canine glomerular diseases revealed elevation of miRNA 126 in dogs with immune complex‐mediated glomerulonephritis—fibrosis score. [file JVIM-38-216-s006.xlsx]

## Sheet: Sheet1
MicroRNA‐126 in dogs with immune complex‐mediated glomerulonephritis
Supplementary Table S4
Sample ID	Disease	Sample type	Stage	Total raw reads	Genome mapping rate (%)	Total reads mapped to miRNAs	miRNA detected
A1_1_SERUM	AMYL	serum	A	7663793	99.04	2984194	197
A1_3_SERUM				6012558	98.45	2560575	171
A1_4_SERUM				5835136	97.62	747087	168
A2_1_SERUM			B	5799118	97.52	1054806	143
A2_2_SERUM				6480418	98.16	860612	161
A2_4_SERUM				5968704	98.46	1176728	160
G1_1_SERUM	GS		A	5959145	97	1221510	135
G1_2_SERUM				6381323	98.75	2442327	178
G1_4_SERUM				7029068	97.44	2242965	147
G2_1_SERUM			B	6182389	97.18	1203748	187
G2_2_SERUM				6050660	97.97	1111469	175
G2_3_SERUM				6596622	98.12	1357976	169
I1_1_SERUM	ICGN		A	6144450	98.61	825431	162
I1_2_SERUM				7038789	97.97	1789785	186
I1_3_SERUM				6079576	97.04	1479029	171
I2_1_SERUM			B	5901	74.53	159	N/A
I2_2_SERUM				8748956	98.39	3349135	163
I2_4_SERUM				7221737	97.08	1377125	149
N1_SERUM	Control		N/A	6516916	96.3	907740	166
N3_SERUM				6284174	96.93	1852080	164
N4_SERUM				6473463	97.01	1428929	177
N5_SERUM				6402992	95.6	1563686	176
N6_SERUM				6704760	96.84	1998853	180
N7_SERUM				6554213	96.89	1319825	163
A1_1_URINE	AMYL	urine	A	9679967	67.79	113817	110
A1_3_URINE				6850629	95	26691	80
A1_4_URINE				6569416	96.15	50661	91
A2_1_URINE			B	7011056	81.22	386348	149
A2_2_URINE				7221221	86.68	393378	153
A2_4_URINE				6253031	62.2	98536	121
G1_1_URINE	GS		A	7107178	96.58	12867	51
G1_2_URINE				6747492	94.3	2478	65
G1_4_URINE				9617288	94.6	2723	127
G2_1_URINE			B	6447528	97.02	172003	102
G2_2_URINE				6437542	86.58	56005	73
G2_3_URINE				6438230	89.24	87892	113
I1_1_URINE	ICGN		A	6535497	93.14	5768	68
I1_2_URINE				6864382	96.57	15771	30
I1_3_URINE				6791501	91.73	160474	33
I2_1_URINE			B	6655175	96.15	65503	135
I2_2_URINE				9178267	73.44	25013	100
I2_4_URINE				6884941	93.79	68670	113
N1_Urine	Control		N/A	6257311	94.74	7475	56
N3_Urine				6962667	94.51	14364	69
N4_Urine				6610647	94.26	3844	46
N5_Urine				1770168	96.78	90368	103
N6_Urine				7118803	94.57	13635	65
N7_Urine				7710775	96.41	22169	75
