# Supplementary material for: MicroRNA‐126 in dogs with immune complex‐mediated glomerulonephritis
Source: J Vet Intern Med. 2023 Dec 20;38(1):216–27. doi: 10.1111/jvim.16932 (PMC10800198; doi:10.1111/jvim.16932)
Supplement: Supplementary file 6 — Table S5. Global urinary microRNA profiling of canine glomerular diseases revealed elevation of miRNA 126 in dogs with immune complex‐mediated glomerulonephritis—circulating miRNAs. [file JVIM-38-216-s003.xlsx]

## Sheet: Circulating miRNAs
MicroRNA‐126 in dogs with immune complex‐mediated glomerulonephritis
Supplementary Table S5
Numbers of circulating DE miRs detected within each category presented as compared with control dogs
	CKD			Amyloidosis			GS			ICGN
	All	Stage A	Stage B	All	Stage A	Stage B	All	Stage A	Stage B	All	Stage A	Stage B
Serum	47	9	46	25	6	28	11	1	35	25	5	9

## Sheet: CKD vs Control
	log2FoldChange	padj
cfa-miR-107	2.68268	2.78067e-05
cfa-miR-365	1.46904	6.50172e-05
cfa-miR-186	-1.88736	7.17476e-05
cfa-miR-129	1.55988	0.00013281
cfa-miR-155	-1.31399	0.00435931
cfa-miR-221	1.13222	0.00435931
cfa-miR-371	1.31392	0.00435931
cfa-miR-450b	1.45803	0.00435931
cfa-miR-378	1.30522	0.00537531
cfa-miR-30a	-1.13222	0.00711467
cfa-miR-210	1.67653	0.00948481
cfa-miR-320	1.15043	0.00948481
cfa-miR-30d	-0.988582	0.0108682
cfa-miR-383	-1.62555	0.0108682
cfa-miR-574	1.25085	0.0113824
cfa-miR-26a	-1.11214	0.0170789
cfa-miR-342	1.30859	0.0170789
cfa-miR-16	-1.0893	0.0214468
cfa-miR-374b	-1.43563	0.0259708
cfa-miR-451	-1.09191	0.0259708
cfa-miR-98	-1.3485	0.0259708
cfa-miR-26b	-1.21523	0.0269162
cfa-miR-361	0.63261	0.0269162
cfa-miR-874	1.2524	0.0284349
cfa-miR-8890	1.53649	0.0284349
cfa-miR-30e	-1.3051	0.0290886
cfa-miR-148a	-0.845798	0.0345009
cfa-miR-23a	0.922622	0.0345009
cfa-miR-323	1.50116	0.0345009
cfa-let-7g	-1.13742	0.035336
cfa-miR-146b	-1.44583	0.035336
cfa-let-7f	-1.14622	0.0397158
cfa-miR-181c	-1.46494	0.0397158
cfa-miR-200c	-1.39677	0.0397158
cfa-miR-92b	1.06552	0.0418696
cfa-miR-30c	-0.894027	0.0426173
cfa-miR-424	1.02752	0.0447917
cfa-miR-193a	0.895209	0.0459194
cfa-miR-224	1.07055	0.0459194
cfa-miR-215	-1.55476	0.0462873
cfa-miR-22	0.928705	0.0462873
cfa-miR-7	-1.19621	0.0462873
cfa-miR-126	-0.746244	0.0486246
cfa-miR-149	1.48792	0.0486246
cfa-miR-363	0.819984	0.0486246
cfa-miR-652	-0.861873	0.0486246
cfa-miR-8859b	-0.690591	0.0486246

## Sheet: CKD-SA vs Control
	log2FoldChange	padj
cfa-miR-107	2.32493	0.00182626
cfa-miR-186	-1.4488	0.00560099
cfa-miR-365	1.17755	0.00583786
cfa-miR-129	1.26702	0.00963585
cfa-miR-30a	-1.16644	0.0161051
cfa-miR-378	1.30937	0.0161051
cfa-miR-450b	1.35983	0.0227082
cfa-miR-8890	1.71864	0.0295588
cfa-miR-155	-1.08424	0.0488638

## Sheet: CKD-SB vs Control
	log2FoldChange	padj
cfa-miR-186	-2.65523	2.87315e-10
cfa-miR-365	1.69702	5.40967e-06
cfa-miR-129	1.76571	3.98352e-05
cfa-miR-26a	-1.69435	4.10212e-05
cfa-miR-26b	-1.93958	8.61583e-05
cfa-miR-107	2.48227	0.000109541
cfa-miR-30c	-1.49668	0.000109541
cfa-miR-16	-1.58617	0.000198126
cfa-miR-374a	-2.17081	0.000373106
cfa-miR-451	-1.58608	0.000373106
cfa-miR-221	1.32209	0.000546766
cfa-miR-155	-1.52926	0.000619427
cfa-miR-371	1.52502	0.000619427
cfa-miR-30d	-1.24637	0.000713271
cfa-miR-374b	-2.00639	0.000770399
cfa-miR-30e	-1.84918	0.000965632
cfa-miR-340	-1.94204	0.00104045
cfa-miR-652	-1.31196	0.00162091
cfa-miR-383	-1.93066	0.001706
cfa-miR-342	1.58721	0.00215503
cfa-miR-148a	-1.14756	0.00239447
cfa-miR-98	-1.71424	0.00239447
cfa-miR-193a	1.21633	0.00425417
cfa-miR-320	1.23157	0.00476765
cfa-miR-450b	1.4296	0.00508203
cfa-miR-361	0.75984	0.00678583
cfa-miR-7	-1.57063	0.00733726
cfa-miR-22	1.21417	0.00781783
cfa-let-7f	-1.42681	0.00850795
cfa-miR-574	1.29021	0.00877307
cfa-let-7g	-1.34317	0.0114759
cfa-miR-378	1.19776	0.0115418
cfa-miR-210	1.57282	0.0146319
cfa-miR-30a	-1.03822	0.0146319
cfa-miR-20a	-1.37761	0.015037
cfa-miR-874	1.38483	0.015037
cfa-miR-18a	-1.55167	0.0166548
cfa-miR-200c	-1.55342	0.0215028
cfa-miR-424	1.18023	0.0239285
cfa-miR-23a	0.974609	0.0259878
cfa-miR-30b	-1.204	0.0259878
cfa-miR-224	1.21161	0.0277394
cfa-miR-92b	1.14743	0.0302389
cfa-miR-885	1.30155	0.0335342
cfa-miR-181b	0.762522	0.0389418
cfa-miR-450a	-1.37719	0.0487553

## Sheet: AMYL vs Control
	log2FoldChange	padj
cfa-miR-186	-2.05542	0.00055638
cfa-miR-365	1.52814	0.00110731
cfa-miR-378	1.54642	0.0103286
cfa-miR-30d	-1.20349	0.0130661
cfa-miR-450b	1.56466	0.0146795
cfa-miR-107	1.8679	0.0204267
cfa-miR-129	1.24223	0.0204267
cfa-miR-146b	-1.82037	0.0204267
cfa-miR-22	1.32498	0.0204267
cfa-miR-221	1.16284	0.0204267
cfa-miR-155	-1.29943	0.0244579
cfa-miR-16	-1.26721	0.0292212
cfa-miR-23a	1.16899	0.0292212
cfa-miR-652	-1.18307	0.029452
cfa-miR-210	1.62474	0.0305862
cfa-miR-371	1.19269	0.0422465
cfa-miR-383	-1.53744	0.0422465
cfa-miR-374b	-1.5207	0.0428831
cfa-miR-26b	-1.29448	0.0461872
cfa-miR-26a	-1.12626	0.0478008
cfa-miR-30a	-1.04422	0.0478008
cfa-miR-98	-1.39657	0.0478008
cfa-let-7g	-1.26596	0.0484655
cfa-miR-200c	-1.52242	0.0484655
cfa-miR-7	-1.39093	0.0484655

## Sheet: AMYL-SA vs Control
	log2FoldChange	padj
cfa-miR-186	-2.03236	0.000843212
cfa-miR-155	-1.54836	0.0246132
cfa-miR-365	1.27934	0.0246132
cfa-miR-378	1.48443	0.0318306
cfa-miR-107	2.04729	0.0470006
cfa-miR-30a	-1.37911	0.0470006

## Sheet: AMYL-SB vs Control
	log2FoldChange	padj
cfa-miR-186	-2.45686	9.9862e-06
cfa-miR-365	1.8354	9.49079e-05
cfa-miR-374a	-2.4129	0.000823833
cfa-miR-374b	-2.51819	0.00227551
cfa-miR-16	-1.61245	0.00471159
cfa-miR-26b	-1.85541	0.00471159
cfa-miR-378	1.7145	0.00471159
cfa-miR-451	-1.72404	0.00471159
cfa-miR-30c	-1.55061	0.00496193
cfa-miR-652	-1.49015	0.00567401
cfa-miR-26a	-1.54614	0.00709694
cfa-miR-874	1.84795	0.00858084
cfa-miR-30d	-1.24791	0.00910761
cfa-miR-22	1.57445	0.0108057
cfa-miR-221	1.38447	0.0108057
cfa-miR-342	1.78706	0.0108057
cfa-miR-129	1.43704	0.011913
cfa-miR-383	-2.06583	0.0152282
cfa-miR-107	2.11982	0.0161156
cfa-miR-320	1.12957	0.0161156
cfa-miR-450b	1.64111	0.0183461
cfa-miR-7	-1.70962	0.0266023
cfa-miR-200c	-1.9593	0.029735
cfa-miR-340	-1.71964	0.0347066
cfa-let-7g	-1.38902	0.0434564
cfa-miR-155	-1.21621	0.0434564
cfa-miR-371	1.32005	0.0471666
cfa-miR-98	-1.52924	0.0482745

## Sheet: FSGS vs Control
	log2FoldChange	padj
cfa-miR-129	1.94131	2.87875e-05
cfa-miR-107	2.56948	0.000341341
cfa-miR-365	1.52158	0.000801459
cfa-miR-221	1.22002	0.0217407
cfa-miR-450b	1.54006	0.0217407
cfa-miR-155	-1.32366	0.0303724
cfa-miR-186	-1.43172	0.0303724
cfa-miR-371	1.32941	0.0303724
cfa-miR-126	-1.05159	0.039594
cfa-miR-424	1.35703	0.039594
cfa-miR-210	1.61185	0.0479728

## Sheet: FSGS-SA vs Control
	log2FoldChange	padj
cfa-miR-129	1.65508	0.0347287

## Sheet: FSGS-SB vs Control
	log2FoldChange	padj
cfa-miR-374a	-4.00587	6.4559e-10
cfa-miR-186	-3.08582	8.3005e-10
cfa-miR-365	1.97204	9.26907e-06
cfa-miR-129	2.22387	2.42858e-05
cfa-miR-155	-2.25276	2.54566e-05
cfa-miR-26b	-2.40746	2.54566e-05
cfa-miR-16	-2.08649	4.27339e-05
cfa-miR-148a	-1.64174	0.00011233
cfa-miR-451	-2.08639	0.000115351
cfa-miR-107	3.02946	0.000165541
cfa-miR-26a	-1.94107	0.000168352
cfa-miR-320	1.51155	0.000486178
cfa-miR-98	-2.41217	0.000493674
cfa-let-7g	-2.12694	0.000526163
cfa-miR-7	-2.38675	0.000599812
cfa-miR-30e	-2.36534	0.000929021
cfa-miR-574	1.86138	0.00127797
cfa-let-7f	-2.11065	0.00134818
cfa-miR-193a	1.51753	0.00144114
cfa-miR-221	1.53196	0.00223628
cfa-miR-652	-1.50534	0.00224875
cfa-miR-18a	-2.34132	0.00313103
cfa-miR-30c	-1.44152	0.00446535
cfa-miR-371	1.68952	0.00464776
cfa-miR-374b	-1.98693	0.00733211
cfa-miR-210	2.02245	0.0116243
cfa-miR-340	-1.88731	0.0117682
cfa-miR-424	1.5493	0.0141128
cfa-miR-20a	-1.75864	0.0177158
cfa-miR-874	1.46019	0.0281799
cfa-miR-92b	1.42936	0.0281799
cfa-miR-342	1.4249	0.0318616
cfa-miR-378	1.20163	0.0352879
cfa-miR-383	-1.66511	0.0380201
cfa-miR-450b	1.36046	0.0402429

[truncated: 3 more sheets: ICGN vs Control, ICGN-SA vs Control, ICGN-SB vs Control]
