# Supplementary material for: MicroRNA‐126 in dogs with immune complex‐mediated glomerulonephritis
Source: J Vet Intern Med. 2023 Dec 20;38(1):216–27. doi: 10.1111/jvim.16932 (PMC10800198; doi:10.1111/jvim.16932)
Supplement: Supplementary file 7 — Table S6. Global urinary microRNA profiling of canine glomerular diseases revealed elevation of miRNA 126 in dogs with immune complex‐mediated glomerulonephritis—urinary miRNAs. [file JVIM-38-216-s007.xlsx]

## Sheet: Urinary miRNAs
MicroRNA‐126 in dogs with immune complex‐mediated glomerulonephritis
Supplementary Table S6
Numbers of urinary DE miRs detected within each category presented as compared with control dogs
	CKD			Amyloidosis			GS			ICGN
	All	Stage A	Stage B	All	Stage A	Stage B	All	Stage A	Stage B	All	Stage A	Stage B
Urine	18	13	24	14	4	15	9	2	8	6	6	11

## Sheet: CKD vs Control
	log2FoldChange	padj
cfa-miR-7	-3.09418	2.05372e-10
cfa-miR-22	-1.48508	3.86578e-07
cfa-miR-9	-2.09519	6.20423e-05
cfa-miR-423a	2.37203	0.000265925
cfa-miR-203	-2.41075	0.000383622
cfa-miR-196b	-1.52859	0.00370642
cfa-miR-29a	-1.37139	0.00456718
cfa-miR-375	-2.34848	0.0114112
cfa-miR-128	1.49725	0.0137921
cfa-miR-125b	-1.38992	0.0168542
cfa-miR-24	0.718727	0.0213499
cfa-miR-378	-1.67304	0.025043
cfa-let-7g	-0.873169	0.0256128
cfa-miR-204	1.36771	0.0256128
cfa-miR-802	2.36896	0.0256128
cfa-miR-222	1.20193	0.0269928
cfa-miR-145	-1.7417	0.0439589
cfa-miR-218	-1.40952	0.0487895

## Sheet: CKD-SA vs Control
	log2FoldChange	padj
cfa-miR-7	-3.35995	5.0598e-09
cfa-miR-22	-1.54848	7.71091e-06
cfa-miR-375	-3.36203	5.4782e-05
cfa-miR-203	-2.36313	0.00162341
cfa-miR-9	-1.77306	0.00411216
cfa-miR-128	1.67644	0.00562876
cfa-miR-196b	-1.59232	0.00562876
cfa-miR-29a	-1.44329	0.00562876
cfa-miR-125b	-1.44078	0.019591
cfa-miR-423a	1.66331	0.019591
cfa-miR-200c	-1.7198	0.0307578
cfa-miR-532	1.23717	0.0307578
cfa-let-7g	-0.907908	0.0331934

## Sheet: CKD-SB vs Control
	log2FoldChange	padj
cfa-miR-7	-2.82611	2.38463e-07
cfa-miR-22	-1.40635	3.00945e-05
cfa-miR-423a	2.72271	3.00945e-05
cfa-miR-9	-2.2823	3.00945e-05
cfa-miR-8890	-3.37592	0.000250481
cfa-miR-222	1.60373	0.00131185
cfa-miR-204	1.77275	0.0023208
cfa-miR-203	-2.2488	0.00293067
cfa-miR-99a	-1.15482	0.00747357
cfa-miR-378	-1.92769	0.0130253
cfa-miR-103	1.16067	0.0158838
cfa-miR-196b	-1.40814	0.0175226
cfa-miR-29a	-1.25556	0.0213077
cfa-miR-8874	-2.49627	0.0213077
cfa-miR-99b	1.29035	0.0213077
cfa-miR-802	2.33251	0.0220102
cfa-miR-126	2.42474	0.0235856
cfa-miR-486	-1.67613	0.0245564
cfa-miR-30a	-0.87469	0.026261
cfa-let-7e	1.00153	0.0297692
cfa-miR-24	0.727272	0.0297692
cfa-miR-191	1.20411	0.0321932
cfa-miR-218	-1.53306	0.0339725
cfa-miR-125b	-1.26937	0.0423452

## Sheet: AMYL vs Control
	log2FoldChange	padj
cfa-miR-7	-3.24338	1.94861e-08
cfa-miR-22	-1.63613	1.3357e-06
cfa-let-7g	-1.21274	0.00595661
cfa-miR-203	-2.37418	0.00595661
cfa-miR-222	1.62886	0.00595661
cfa-miR-9	-1.85454	0.00595661
cfa-miR-29a	-1.54287	0.00657192
cfa-miR-378	-2.13599	0.00829757
cfa-miR-128	1.67715	0.0114487
cfa-miR-196b	-1.60162	0.0114487
cfa-miR-423a	1.94047	0.0157226
cfa-miR-204	1.61629	0.0226118
cfa-miR-145	-2.06181	0.0227105
cfa-miR-375	-2.04577	0.0408854

## Sheet: AMYL-SA vs Control
	log2FoldChange	padj
cfa-miR-7	-3.47047	5.10201e-06
cfa-miR-203	-3.35701	0.000325124
cfa-miR-22	-1.58114	0.000372287
cfa-miR-375	-3.32545	0.00136955

## Sheet: AMYL-SB vs Control
	log2FoldChange	padj
cfa-miR-8890	-4.72442	2.27579e-06
cfa-miR-7	-3.0861	5.64495e-05
cfa-miR-22	-1.64512	0.000310507
cfa-miR-222	2.14912	0.000377738
cfa-miR-9	-2.54279	0.000771156
cfa-miR-378	-2.76419	0.00281201
cfa-miR-204	2.11296	0.00696234
cfa-miR-29a	-1.829	0.00696234
cfa-miR-423a	2.33234	0.0144309
cfa-miR-191	1.75651	0.0166211
cfa-miR-196b	-1.84802	0.0166211
cfa-let-7e	1.35843	0.0236235
cfa-miR-103	1.38836	0.0264596
cfa-miR-125b	-1.72569	0.0264596
cfa-miR-8874	-2.65034	0.0379341

## Sheet: FSGS vs Control
	log2FoldChange	padj
cfa-miR-7	-2.6874	6.64221e-05
cfa-miR-22	-1.46703	9.77306e-05
cfa-miR-29a	-1.55754	0.0122334
cfa-miR-375	-2.55069	0.0122334
cfa-miR-802	2.6467	0.0122334
cfa-miR-9	-1.83063	0.0122334
cfa-miR-203	-2.08424	0.0160581
cfa-miR-423a	1.90662	0.0195912
cfa-miR-196b	-1.42295	0.0421599

## Sheet: FSGS-SA vs Control
	log2FoldChange	padj
cfa-miR-22	-1.76957	0.0168666
cfa-miR-7	-2.94332	0.0174681

## Sheet: FSGS-SB vs Control
	log2FoldChange	padj
cfa-miR-7	-2.66861	0.00313087
cfa-miR-8890	-3.36989	0.00427249
cfa-miR-22	-1.29927	0.018431
cfa-miR-423a	2.44161	0.018431
cfa-miR-802	3.02479	0.0211794
cfa-miR-486	-2.37251	0.0213136
cfa-miR-203	-2.44632	0.0246125
cfa-miR-9	-1.90618	0.0286406

[truncated: 3 more sheets: ICGN vs Control, ICGN-SA vs Control, ICGN-SB vs Control]
