# Supplementary material for: MicroRNA‐126 in dogs with immune complex‐mediated glomerulonephritis
Source: J Vet Intern Med. 2023 Dec 20;38(1):216–27. doi: 10.1111/jvim.16932 (PMC10800198; doi:10.1111/jvim.16932)
Supplement: Supplementary file 8 — Table S7. Global urinary microRNA profiling of canine glomerular diseases revealed elevation of miRNA 126 in dogs with immune complex‐mediated glomerulonephritis—Spearman correlations. [file JVIM-38-216-s008.xlsx]

## Sheet: Spearman Correlations
MicroRNA‐126 in dogs with immune complex‐mediated glomerulonephritis
Supplementary Table S7:
miR-126	Clinical Parameter	r	P-value		Clinical Stage	Clinical Parameter	r	P-value
	sCr	0.33	0.008			sCr	0.741	<.0001
	UPC	0.493	4e-05			UPC	0.519	<.0001
	USG	0.063	0.642			USG	-0.248	0.0629
	Fibrosis	0.3926	0.006			Fibrosis	0.3941	0.006
miR-182	Clinical Parameter	r	p-value		Fibrosis	Clinical Parameter
	sCr	-0.071	0.575			sCr	0.5821	<.001
	UPC	-0.2507	0.047			UPC	-0.04875	0.745
	USG	0.03386	0.803			USG	0.1452	0.341
	Fibrosis	0.2831	0.05			Clinical Stage	0.3941	0.006
miR-21	Clinical Parameter	r	p-value
	sCr	0.09193	0.47
	UPC	0.4166	<.001
	USG	0.1338	0.321
	Fibrosis	0.318	0.029
miR-486	Clinical Parameter	r	p-value
	sCr	0.1394	0.272
	UPC	-0.155	0.225
	USG	0.02099	0.877
	Fibrosis	0.2592	0.078
